# Supplementary material for: Stearic acid blunts growth-factor signaling via oleoylation of GNAI proteins
Source: Nat Commun. 2021 Jul 28;12:4590. doi: 10.1038/s41467-021-24844-9 (PMC8319428; doi:10.1038/s41467-021-24844-9)
Supplement: Supplementary file 4 — Supplementary Data 1 [file 41467_2021_24844_MOESM4_ESM.xlsx]

## Sheet: siRNAs
Supplementary Data 1: Catalog numbers and sequences of siRNAs used in this study.
	Gene	Catalog number	Sequence
	GNAI1	MU-010404-02	CCACAGAUACUAAGAAUGU, GCAGUGGUCUACAGUAACA, CAAAUUACAUCCCGACUCA, GUGGAAAGAUAGUGGUGUA
	GNAI2	MU-003897-00	GCUCUAAGAUGAUCGACAA, GAUCGUGGAGACACACUUC, GGACCUGAAUAAGCGCAAA, GAGCAUGAAGCUAUUCGAU
	GNAI3	MU-005184-01	CCAAGGAGAUCUAUACUCA, GGGAAUAUCAGCUCAAUGA, GAAUAUCCCAGUCUAACUA, UGUUAUAGUUGGCGGCAGU
	ZDHHC3	MU-008687-00	CAAAGGAAAUGCCACUAAA, CAUCGAGAGUUUACAGUUG, AGACGGGAAUAGAACAAUU, GGAUUCCACUUCCUGCAUU
	ZDHHC7	MU-021091-00	CCCAAGUGCUGCUGUAUUA, GAAACGCUACGAAAGAAUA, GCCCGUGGGUGAACAAUUG, UUUGUGGGCUUCCGAUUUA
	Control (Rluc)	﻿P-002070-01	﻿AAAAACATGCAGAAAATGCTG
