# Supplementary material for: Stearic acid blunts growth-factor signaling via oleoylation of GNAI proteins
Source: Nat Commun. 2021 Jul 28;12:4590. doi: 10.1038/s41467-021-24844-9 (PMC8319428; doi:10.1038/s41467-021-24844-9)
Supplement: Supplementary file 5 — Supplementary Data 2 [file 41467_2021_24844_MOESM5_ESM.xlsx]

## Sheet: primers
Supplementary Data 2: Sequences of primers used in this study.
	Primers for quantitative PCR in human samples
	Targeted cDNA	Primer sequence
	GNAI1	fwd	AGATCCCGAGAGTACCAGCTT
		rev	GTCGGGATGTAATTTGGTTGAGC
	GNAI2	fwd	CAAGGCGTGCTCCCTGATG
		rev	GCAATACGCTCCAGGTCGTT
	GNAI3	fwd	AAGAGGAGTCCGTTAACTATCTGTT
		rev	AACTGGCATTGAATATAGGCAGC
	ZDHHC3	fwd	TCTGCACAGATGAGACGGGA
		rev	GAGAAGGGGTGGCCAAAAAC
	ZDHHC7	fwd	ATATGCAACGACGAGACGGA
		rev	ACTTCATCCCTTCCCATCGC
	ACTB	fwd	CCACCATGTACCCTGGCATT
		rev	CGCTCAGGAGGAGCAATGAT
	RpL13a	fwd	CCGCCCTACGACAAGAAA
		rev	AGGCGCCCCAGATAGG
	Primers for amplifying ORFs from human cDNA
	ORF	Primer sequence
	GNAI1 + EcoRI 5' overhang	fwd	GCTGGAATTCATGGGCTGCACGCTGAGCG
	GNAI1 + BamHI 3' overhang	rev	CATAGGATCCAAAGAGACCACAATCTTTTAG
	GNAI2 + EcoRI 5' overhang	fwd	GCTGGAATTCATGGGCTGCTGCACCGTGAGCG
	GNAI2 + BamHI 3' overhang	rev	CATAGGATCCGAAGAGGCCGCAGTCCTTCA
	GNAI3 + EcoRI 5' overhang	fwd	GCTGGAATTCATGGGCTGCACGTTGAGCG
	GNAI3 + BamHI 3' overhang	rev	CATAGGATCCATAAAGTCCACACATTCCTTTAAG
	ZDHHC7 + EcoRI 5' overhang	fwd	GTATAGAATTCATGCAGCCATCAGGACACAG
	ZDHHC7+ NotI 3' overhang	rev	GTATAGCGGCCGCTCACACTGAGAACTCCGGG
	Primers for mutagenesis of the N-terminus of human GNAI1/2/3
	ORF	Primer sequence
	GNAI1 C3S + EcoRI 5' overhang	fwd	GCTGGAATTCATGGGCAGCACGCTGAGCG
	GNAI1 G2A + EcoRI 5' overhang	fwd	GCTGGAATTCATGGCCTGCACGCTGAGCG
	GNAI1 G2A/C3S + EcoRI 5' overhang	fwd	GCTGGAATTCATGGCCAGCACGCTGAGCG
	GNAI2 C3S + EcoRI 5' overhang	fwd	GCTGGAATTCATGGGCAGCACCGTGAGCG
	GNAI2 G2A + EcoRI 5' overhang	fwd	GCTGGAATTCATGGCCTGCACCGTGAGCG
	GNAI2 G2A/C3S + EcoRI 5' overhang	fwd	GCTGGAATTCATGGCCAGCACCGTGAGCG
	GNAI3 C3S + EcoRI 5' overhang	fwd	GCTGGAATTCATGGGCAGCACGTTGAGCG
	GNAI3 G2A + EcoRI 5' overhang	fwd	GCTGGAATTCATGGCCTGCACGTTGAGCG
	GNAI3 G2A/C3S + EcoRI 5' overhang	fwd	GCTGGAATTCATGGCCAGCACGTTGAGCG
	Primers for mutagenesis of the active site of human ZDHHC7
	ORF	Primer sequence
	ZDHHC7 C160A	fwd	TCATCACGCCCCGTGGGTGAACAATTGTG
	ZDHHC7 C160A	rev	CACGGGGCGTGATGATCCATTTTCCGAATACA
	Primers for generation of GNAI3 knockout cell line
	To generate sgRNA plasmids targeting human GNAI3	fwd	CACCGCCCCGTCCTCCCGTAAGTTG
		rev	AAACCAACTTACGGGAGGACGGGGC
	To genotype the genomic region targeted by sgRNA	fwd	GGATATCCGGTTCTTCTGGGC
		rev	CCTAGGCTCTCCCGACCAC
	Sequencing primers
	Primer	Primer sequence
	CMV	fwd	CGCAAATGGGCGGTAGGCGTG
	M13	fwd	TGTAAAACGACGGCAG
	LKO.1 5'	fwd	CAAGGCTGTTAGAGAGATAATTGGA
			GGATATCCGGTTCTTCTGGGC	human GNAI3	5'	to sequence GNAI3 gDNA
			CCTAGGCTCTCCCGACCAC	human GNAI3	3'	to sequence GNAI3 gDNA
	GNAI3 sgRNA	fwd	CACCGCCCCGTCCTCCCGTAAGTTG
		ref	AAACCAACTTACGGGAGGACGGGGC
