# Supplementary material for: Stearic acid blunts growth-factor signaling via oleoylation of GNAI proteins
Source: Nat Commun. 2021 Jul 28;12:4590. doi: 10.1038/s41467-021-24844-9 (PMC8319428; doi:10.1038/s41467-021-24844-9)
Supplement: Supplementary file 6 — Supplementary Data 3 [file 41467_2021_24844_MOESM6_ESM.xlsx]

## Sheet: Overview
Supplementary Data 3 - additional details regarding acyl-CoA measurements by LC-MS/MS, including instrument settings, raw data and calibration curves.
Please note - this file contains multiple sheets:
	•instrument parameters
	•meta data
	•raw data
	•calibration
	•calc
	•PC data
	•PC normalization

## Sheet: instrument parameters
LC experiments
Software Version:	Analyst 1.6.3
Log Information from Devices at Start of acquisition:
Software Application	Shimadzu Instrument driver	0
Time from start =0.0000 min
Mass Spectrometer	QTRAP 6500+ Low Mass	0
Config Table Version	0
Firmware Version	------- ------- PIL1602 PIB1100
Component Name	LINEAR ION TRAP QUADRUPOLE LC/MS/MS MASS SPECTROMETER
Component ID	QTRAP 6500+
Manufacturer	AB SCIEX INSTRUMENTS
Time from start =0.0333 min
Mass Spectrometer	QTRAP 6500+ Low Mass	0
Start of Run - Detailed Status
Vacuum Status		At Pressure
Vacuum Gauge (10e-5 Torr)	1.9
Backing Pump		Ok
Interface Pump		Bad
Curtain Gas		Bad
Interface Turbo Pump		Normal
Analyzer Turbo Pump		Off
Sample Introduction Status	Ready
Source/Ion Path Electronics	On
Source Type		Turbo Spray IonDrive
Source Temperature (at setpoint)	500.0 C
Source Exhaust Pump		On
Injection Manifold		Bypass
Time from start =0.0333 min
Shimadzu Instrument driver	User=\	Computer=QT6500-PC
Injection Volume	5 uL
System Controller (CBM-20A)
Power On	On
Event 1	Off
Event 2	Off
Event 3	Off
Event 4	Off
Pumps	(LC-30AD/LC-30AD)
Pumping Mode	Binary Flow
Total Flow	0.4 mL/min
B Concentration	0.05
B Curve	6
P.Min 1	0 Bars
P.Max 1	900 Bars
Pump A
Compressability Solvent
Compressability	0 Bars
Pump B
Compressability Solvent
Compressability	0 Bars
Autosampler (SIL-30AC)
Used	Yes
Sampling Speed	5 uL/sec
Needle Stroke	52 mm
Enable Cooler	Yes
Cooler Temperature	4 C
Control Vial Stroke	52 mm
Measuring Line Purge Volume	100 uL
Sample Discharge Speed	1 uL/sec
Air Gap	False
Rinse Type	External
Purge Time External Port	10 min
Purge Time External Line	10 min
Rinsing Speed	35 uL/sec
Rinse Pump Mode	Rinse Port Only
Rinse Pump Time	2 sec
Rinsing Volume	500 uL
Rinse Mode	Before and after aspiration
Dip Time	0
Oven (CTO-20AC)
Temperature	35
Max Temperature	85 C
Pretreatment
Mode	Standard
Time Program
Time (min)	Module	Event	Parameter
1	Pumps	Pump B Conc.	5
5	Pumps	Pump B Conc.	37
11	Pumps	Pump B Conc.	60
11.5	Pumps	Pump B Conc.	100
14.5	Pumps	Pump B Conc.	100
15	Pumps	Pump B Conc.	5
18	Pumps	Pump B Conc.	5
20	System Controller	Stop
Mass Spectrometer	QTRAP 6500+ Low Mass	0
End of Run - Detailed Status
Vacuum Status		At Pressure
Vacuum Gauge (10e-5 Torr)	1.9
Backing Pump		Ok
Interface Pump		Bad
Curtain Gas		Bad
Interface Turbo Pump		Normal
Analyzer Turbo Pump		Off
Sample Introduction Status	Ready
Source/Ion Path Electronics	On
Source Type		Turbo Spray IonDrive
Source Temperature (at setpoint)	499.0 C
Source Exhaust Pump		On
Injection Manifold		Bypass
Time from start =20.0333 min
Acquisition Info
Sample Acq Duration:	20min0sec
Number of Scans:	0
Periods in File:	1
Synchronization Mode:	No Sync
Auto-Equilibration:	Off
Comment:
Software Version:	Analyst 1.6.3
Sample Name	1
Sample ID
Sample Comments:
Autosampler Vial:	8
Rack Code:	1.5mL Standard
Rack Position:	1
Plate Code:	1.5mL Standard
Plate Position	1
Software Application Properties
Display Name:	Shimadzu Instrument driver
Method Filename:	None
Method Data:
------------
System Controller
Power On:		On
Event 1:		Off
Event 2:		Off
Event 3:		Off
Event 4:		Off
Time Program
Time	Module	Event	Event String	Parameter
----------	----------	----------	----------	----------
1	Pumps	7	Pump B Conc.	5
5	Pumps	7	Pump B Conc.	37
11	Pumps	7	Pump B Conc.	60
11.5	Pumps	7	Pump B Conc.	100
14.5	Pumps	7	Pump B Conc.	100
15	Pumps	7	Pump B Conc.	5
18	Pumps	7	Pump B Conc.	5
20	System Controller	3	Stop
Pumps
Pumping Mode:		Binary Flow
P.Min 1:		0 Bars
P.Max 1:		900 Bars
Total Flow:		0.4 mL/min
B Concentration:		0.05
B Curve:		6
Pump A
Pump B
Autosampler
Used:	Yes
Rinsing Volume:	500 uL
Needle Stroke:	52 mm
Rinsing Speed:	35 uL/sec
Sampling Speed:	5 uL/sec
Dip Time:	0
Enable Cooler:	Yes
Cooler Temperature:	4 C
Control Vial Stroke:	52 mm
Rinse Pump Mode:	Rinse Port Only
Rinse Pump Time:	2 sec
Rinse Mode:	Before and after aspiration
Measuring Line Purge Volume:	100 uL
Sample Discharge Speed:	1 uL/sec
Air Gap:	No
Air Gap Volume:	0.1 uL
Rinse Type:	External
Purge Time Internal R0:	10 min
Purge Time Internal R1:	10 min
Purge Time Internal R2:	10 min
Purge Time External Port:	10 min
Purge Time External Line:	10 min
Rinse Type Start Mode:	After Injection
Rinse Start Time:	10 min
Rinse Sequence 1:	None
Rinse Sequence 2:	None
Rinse Sequence 3:	None
Rinse Sequence 4:	None
Rinse Port Liquid Selection:	R1
Rinse Port Volume:	300 uL
Rinse On/Off R1:	On
Rinse On/Off R2:	On
Rinse On/Off R3:	On
Equil Sample loop On/Off:	Off
Equil Start Time:	0 min
Equil Hold Time:	1
Pretreatment
Mode:	Standard
Oven
Oven On:	Yes
Temperature:	35 C
Max Temperature:	85 C
Period 1:
--------------
Scans in Period:	1307
Relative Start Time:	0.00 msec
Experiments in Period:	1
Period 1 Experiment 1:
----------------------------
Scan Type:	MRM (MRM)
Scheduled MRM:	No
Polarity:	Positive
Scan Mode:	N/A
Resolution Q1:	Unit
Resolution Q3:	Unit
Intensity Thres.:	0.00 cps
Settling Time:	0.0000 msec
MR Pause:	5.0070 msec
High Mass Cooling Time:	288.0000 msec
MCA:	No
Step Size:	0.00 Da
MRM transitions
Q1 Mass (Da)	Q3 Mass (Da)	Dwell(msec)	Param	Start	Stop	ID
992.3	485.3	40	DP	145	145	C15:0CoA485
			CE	49	49
			CXP	21	21
Q1 Mass (Da)	Q3 Mass (Da)	Dwell(msec)	Param	Start	Stop	ID
992.3	428.3	40	DP	145	145	C15:0CoA428
			CE	41	41
			CXP	20	20
Q1 Mass (Da)	Q3 Mass (Da)	Dwell(msec)	Param	Start	Stop	ID
1006.4	499.5	40	DP	140	140	C16:0CoA499
			CE	51	51
			CXP	16	16
Q1 Mass (Da)	Q3 Mass (Da)	Dwell(msec)	Param	Start	Stop	ID
1006.4	428.3	40	DP	140	140	C16:0CoA428
			CE	42	42
			CXP	18	18
Q1 Mass (Da)	Q3 Mass (Da)	Dwell(msec)	Param	Start	Stop	ID
1004.4	497.5	40	DP	140	140	C16:1CoA497
			CE	51	51
			CXP	16	16
Q1 Mass (Da)	Q3 Mass (Da)	Dwell(msec)	Param	Start	Stop	ID
1004.4	428.3	40	DP	140	140	C16:1CoA428
			CE	42	42
			CXP	18	18
Q1 Mass (Da)	Q3 Mass (Da)	Dwell(msec)	Param	Start	Stop	ID
1020.4	513.2	40	DP	125	125	C17:0CoA513
			CE	48	48
			CXP	21	21
Q1 Mass (Da)	Q3 Mass (Da)	Dwell(msec)	Param	Start	Stop	ID
1020.4	428.3	40	DP	125	125	C17:0CoA428
			CE	48	48
			CXP	21	21
Q1 Mass (Da)	Q3 Mass (Da)	Dwell(msec)	Param	Start	Stop	ID
1018.4	511.2	40	DP	125	125	C17:1CoA511
			CE	48	48
			CXP	21	21
Q1 Mass (Da)	Q3 Mass (Da)	Dwell(msec)	Param	Start	Stop	ID
1018.4	428.3	40	DP	125	125	C17:1CoA428
			CE	42	42
			CXP	25	25
Q1 Mass (Da)	Q3 Mass (Da)	Dwell(msec)	Param	Start	Stop	ID
1034.4	527.4	40	DP	135	135	C18:0CoA527
			CE	51	51
			CXP	20	20
Q1 Mass (Da)	Q3 Mass (Da)	Dwell(msec)	Param	Start	Stop	ID
1034.4	428.3	40	DP	135	135	C18:0CoA428
			CE	44	44
			CXP	17	17
Q1 Mass (Da)	Q3 Mass (Da)	Dwell(msec)	Param	Start	Stop	ID
1032.4	525.3	40	DP	175	175	C18:1CoA535
			CE	49	49
			CXP	22	22
Q1 Mass (Da)	Q3 Mass (Da)	Dwell(msec)	Param	Start	Stop	ID
1032.4	428.3	40	DP	175	175	C18:1CoA428
			CE	44	44
			CXP	22	22
Parameter Table(Period 1 Experiment 1)
CUR:	20
CAD:	-2
IS:	5500
TEM:	500
GS1:	50
GS2:	50
EP	10
Keyed Text:
File was created with the software version: Analyst 1.6.3
Direct infusion experiments
Software Version:	Analyst 1.6.3
Log Information from Devices at Start of acquisition:
Mass Spectrometer	QTRAP 5500	0
Config Table Version	4
Firmware Version	------- ------- PIL1602 PIB1100
Component Name	Linear Ion Trap Quadrupole LC/MS/MS Mass Spectrometer
Component ID	QTRAP 5500
Manufacturer	AB Sciex Instruments
Time from start =0.0667 min
Mass Spectrometer	QTRAP 5500	0
Start of Run - Detailed Status
Vacuum Status		At Pressure
Vacuum Gauge (10e-5 Torr)	1.4
Backing Pump		Ok
Interface Pump		Bad
Curtain Gas		Bad
Interface Turbo Pump		Normal
Analyzer Turbo Pump		Off
Sample Introduction Status	Ready
Source/Ion Path Electronics	On
Source Type		Nanospray
Source Temperature		Not Applicable
Source Exhaust Pump		Off
Injection Manifold		Bypass
Time from start =0.0667 min
Mass Spectrometer	QTRAP 5500	0
End of Run - Detailed Status
Vacuum Status		At Pressure
Vacuum Gauge (10e-5 Torr)	1.5
Backing Pump		Ok
Interface Pump		Bad
Curtain Gas		Bad
Interface Turbo Pump		Normal
Analyzer Turbo Pump		Off
Sample Introduction Status	Ready
Source/Ion Path Electronics	On
Source Type		Nanospray
Source Temperature		Not Applicable
Source Exhaust Pump		Off
Injection Manifold		Bypass
Time from start =6.1333 min
Acquisition Info
Sample Acq Duration:	2min58sec
Number of Scans:	0
Periods in File:	1
Synchronization Mode:	LC Sync
Auto-Equilibration:	Off
Comment:
Software Version:	Analyst 1.6.3
Sample Name	A
Sample ID
Sample Comments:
Autosampler Vial:	0
Rack Code:	N/A
Rack Position:	0
Plate Code:	N/A
Plate Position	0
Quantitation Information:
Sample Type:	Unknown
Dilution Factor:	1
Custom Data:
Quantitation Table:
Period 1:
--------------
Scans in Period:	150
Relative Start Time:	0.00 msec
Experiments in Period:	1
Period 1 Experiment 1:
----------------------------
Scan Type:	Precursor Ion (Prec)
Polarity:	Positive
Scan Mode:	Profile
Ion Source:	Nanospray
# Scans to Sum:	1
Precursor Of:	184.00 Da
Resolution Q1:	High
Resolution Q3:	Unit
Scan Rate:	200 Da/s
Intensity Thres.:	0.00 cps
Settling Time:	0.0000 msec
MR Pause:	5.0070 msec
MCA:	Yes
Center/Width:	No
Step Size:	0.10 Da
Start (Da)	Stop (Da)	Time (sec)	Param	Start	Stop
644	880	1.18
Parameter Table(Period 1 Experiment 1)
CUR:	20
CAD:	5
IS:	0
GS1:	0
GS2:	0
IHT:	60
DP	100
EP	12
CE	32
CXP	13
Keyed Text:
File was created with the software version: Analyst 1.6.3
NanoMate settings

## Sheet: meta data
acyl-CoA species	conc [uM]	IS vol [ul]	Sample 1	Sample 2	Sample 3	Sample 4	Sample 5	Sample 6	Sample 7	Sample 8	Sample 9	Sample 10	Sample 11	Sample 12	Sample 13	Sample 14	Sample 15	Sample 16	Sample 17	Sample 18	Cal1	Cal2	Cal3	Cal4	Cal5	Cal6
			n in pmol
sample input [ul]			200	200	200	200	200	200	200	200	200	200	200	200	200	200	200	200	200	200
15:0 Coenzyme A	5	20	100	100	100	100	100	100	100	100	100	100	100	100	100	100	100	100	100	100	100	100	100	100	100	100
17:1 Coenzyme A	5	20	100	100	100	100	100	100	100	100	100	100	100	100	100	100	100	100	100	100	100	100	100	100	100	100
16:0 Coenzyme A​	5																					12.5	25	50	75	100
18:1 Coenzyme A​	5																					12.5	25	50	75	100
18:0 Coenzyme A​	5																					12.5	25	50	75	100

## Sheet: raw data
Sample Name	Sample Type	Analyte Peak Name	Analyte Peak Area (counts)	Analyte Peak Height (cps)	Amount of analyte (pmol)	IS Peak Area (counts)	IS Peak Height (cps)	IS Concentration (pmol)	Calculated Concentration (pmol)	Accuracy (%)
C1	Standard	C16:0CoA	7.98	21.4	0	199000	54400	100	0.00114	N/A
C1	Standard	C18:0CoA	-5.2	252	0	199000	54400	100	< 0	N/A
C1	Standard	C18:1CoA	-15.5	453	0	199000	54400	100	< 0	N/A
C2	Standard	C16:0CoA	77700	19500	12.5	174000	42400	100	12.7	102
C2	Standard	C18:0CoA	135000	30800	12.5	174000	42400	100	8	64
C2	Standard	C18:1CoA	64300	13000	12.5	174000	42400	100	12.4	99.1
C3	Standard	C16:0CoA	197000	46300	25	217000	49400	100	25.8	103
C3	Standard	C18:0CoA	510000	111000	25	217000	49400	100	24.2	96.7
C3	Standard	C18:1CoA	155000	30800	25	217000	49400	100	24	96
C4	Standard	C16:0CoA	398000	100000	50	222000	54100	100	50.8	102
C4	Standard	C18:0CoA	1100000	260000	50	222000	54100	100	50.9	102
C4	Standard	C18:1CoA	324000	69300	50	222000	54100	100	48.8	97.7
C5	Standard	C16:0CoA	616000	176000	75	234000	65200	100	74.8	99.7
C5	Standard	C18:0CoA	1840000	441000	75	234000	65200	100	80.9	108
C5	Standard	C18:1CoA	524000	126000	75	234000	65200	100	75	100
C6	Standard	C16:0CoA	787000	212000	100	224000	59600	100	99.6	99.6
C6	Standard	C18:0CoA	2090000	508000	100	224000	59600	100	95.9	95.9
C6	Standard	C18:1CoA	676000	161000	100	224000	59600	100	101	101
1	Unknown	C16:0CoA	66300	18300	N/A	58800	16500	100	32	N/A
1	Unknown	C18:0CoA	17900	3890	N/A	58800	16500	100	3.12	N/A
1	Unknown	C18:1CoA	36500	9770	N/A	58800	16500	100	20.8	N/A
2	Unknown	C16:0CoA	148000	40800	N/A	56300	16500	100	74.5	N/A
2	Unknown	C18:0CoA	13200	3220	N/A	56300	16500	100	2.4	N/A
2	Unknown	C18:1CoA	43000	11000	N/A	56300	16500	100	25.6	N/A
3	Unknown	C16:0CoA	77900	21100	N/A	59000	16000	100	37.5	N/A
3	Unknown	C18:0CoA	54400	13700	N/A	59000	16000	100	9.47	N/A
3	Unknown	C18:1CoA	100000	27900	N/A	59000	16000	100	56.8	N/A
4	Unknown	C16:0CoA	59600	17000	N/A	59400	16700	100	28.5	N/A
4	Unknown	C18:0CoA	10400	2300	N/A	59400	16700	100	1.8	N/A
4	Unknown	C18:1CoA	140000	39200	N/A	59400	16700	100	79.1	N/A
5	Unknown	C16:0CoA	87600	25000	N/A	58500	17400	100	42.6	N/A
5	Unknown	C18:0CoA	10200	2220	N/A	58500	17400	100	1.8	N/A
5	Unknown	C18:1CoA	51800	15400	N/A	58500	17400	100	29.6	N/A
6	Unknown	C16:0CoA	149000	48000	N/A	63100	18000	100	66.9	N/A
6	Unknown	C18:0CoA	11100	3030	N/A	63100	18000	100	1.8	N/A
6	Unknown	C18:1CoA	42900	12300	N/A	63100	18000	100	22.8	N/A
7	Unknown	C16:0CoA	70500	20400	N/A	60200	17100	100	33.3	N/A
7	Unknown	C18:0CoA	52000	12600	N/A	60200	17100	100	8.87	N/A
7	Unknown	C18:1CoA	103000	28100	N/A	60200	17100	100	57.2	N/A
8	Unknown	C16:0CoA	72100	22000	N/A	53600	15600	100	38.2	N/A
8	Unknown	C18:0CoA	6180	1540	N/A	53600	15600	100	1.19	N/A
8	Unknown	C18:1CoA	181000	55600	N/A	53600	15600	100	113	N/A
9	Unknown	C16:0CoA	1190	287	N/A	162000	43400	100	0.21	N/A
9	Unknown	C18:0CoA	2200	387	N/A	162000	43400	100	0.14	N/A
9	Unknown	C18:1CoA	3280	775	N/A	162000	43400	100	0.68	N/A
10	Unknown	C16:0CoA	89100	27300	N/A	53600	15700	100	47.2	N/A
10	Unknown	C18:0CoA	9460	2180	N/A	53600	15700	100	1.81	N/A
10	Unknown	C18:1CoA	51100	13200	N/A	53600	15700	100	31.9	N/A
11	Unknown	C16:0CoA	89000	26800	N/A	46400	14400	100	54.5	N/A
11	Unknown	C18:0CoA	6880	1330	N/A	46400	14400	100	1.52	N/A
11	Unknown	C18:1CoA	22500	6760	N/A	46400	14400	100	16.3	N/A
12	Unknown	C16:0CoA	36300	11800	N/A	43900	12700	100	23.5	N/A
12	Unknown	C18:0CoA	39800	8820	N/A	43900	12700	100	9.32	N/A
12	Unknown	C18:1CoA	65000	20600	N/A	43900	12700	100	49.6	N/A
13	Unknown	C16:0CoA	25200	6210	N/A	45200	12500	100	15.9	N/A
13	Unknown	C18:0CoA	3170	849	N/A	45200	12500	100	0.72	N/A
13	Unknown	C18:1CoA	90600	26200	N/A	45200	12500	100	67.1	N/A
14	Unknown	C16:0CoA	58200	17100	N/A	52900	15700	100	31.2	N/A
14	Unknown	C18:0CoA	4760	1770	N/A	52900	15700	100	0.923	N/A
14	Unknown	C18:1CoA	33500	9240	N/A	52900	15700	100	21.2	N/A
15	Unknown	C16:0CoA	110000	33300	N/A	46300	14900	100	67.5	N/A
15	Unknown	C18:0CoA	8210	1930	N/A	46300	14900	100	1.82	N/A
15	Unknown	C18:1CoA	43000	12600	N/A	46300	14900	100	31.1	N/A
16	Unknown	C16:0CoA	34900	10700	N/A	32000	10400	100	31	N/A
16	Unknown	C18:0CoA	26500	5880	N/A	32000	10400	100	8.52	N/A
16	Unknown	C18:1CoA	50000	15500	N/A	32000	10400	100	52.3	N/A
17	Unknown	C16:0CoA	44000	13200	N/A	39800	12600	100	31.4	N/A
17	Unknown	C18:0CoA	4640	1480	N/A	39800	12600	100	1.2	N/A
17	Unknown	C18:1CoA	124000	39400	N/A	39800	12600	100	104	N/A
18	Unknown	C16:0CoA	1510	391	N/A	191000	51600	100	0.225	N/A
18	Unknown	C18:0CoA	941	349	N/A	191000	51600	100	0.0507	N/A
18	Unknown	C18:1CoA	2690	757	N/A	191000	51600	100	0.472	N/A

## Sheet: calibration
Sample Name	Sample Type	Analyte Peak Name	Analyte Peak Area (counts)	Analyte Peak Height (cps)	Analyte Concentration (pmol)	IS Peak Area (counts)	IS Peak Height (cps)	IS Concentration (pmol)	Calculated Concentration (pmol)	Accuracy (%)		species	Analyte conc / IS conc	Analyte area / IS area
C1	Standard	C16:0CoA	7.98	21.4	0	199000	54400	100	0.00114	N/A		C16:0CoA	0	4.01005e-05
C1	Standard	C18:0CoA	-5.2	252	0	199000	54400	100	< 0	N/A		C18:0CoA	0	-2.61307e-05
C1	Standard	C18:1CoA	-15.5	453	0	199000	54400	100	< 0	N/A		C18:1CoA	0	-7.78894e-05
C2	Standard	C16:0CoA	77700	19500	12.5	174000	42400	100	12.7	102		C16:0CoA	0.125	0.446552
C2	Standard	C18:0CoA	135000	30800	12.5	174000	42400	100	8	64		C18:0CoA	0.125	0.775862
C2	Standard	C18:1CoA	64300	13000	12.5	174000	42400	100	12.4	99.1		C18:1CoA	0.125	0.36954
C3	Standard	C16:0CoA	197000	46300	25	217000	49400	100	25.8	103		C16:0CoA	0.25	0.907834
C3	Standard	C18:0CoA	510000	111000	25	217000	49400	100	24.2	96.7		C18:0CoA	0.25	2.35023
C3	Standard	C18:1CoA	155000	30800	25	217000	49400	100	24	96		C18:1CoA	0.25	0.714286
C4	Standard	C16:0CoA	398000	100000	50	222000	54100	100	50.8	102		C16:0CoA	0.5	1.79279
C4	Standard	C18:0CoA	1100000	260000	50	222000	54100	100	50.9	102		C18:0CoA	0.5	4.95495
C4	Standard	C18:1CoA	324000	69300	50	222000	54100	100	48.8	97.7		C18:1CoA	0.5	1.45946
C5	Standard	C16:0CoA	616000	176000	75	234000	65200	100	74.8	99.7		C16:0CoA	0.75	2.63248
C5	Standard	C18:0CoA	1840000	441000	75	234000	65200	100	80.9	108		C18:0CoA	0.75	7.86325
C5	Standard	C18:1CoA	524000	126000	75	234000	65200	100	75	100		C18:1CoA	0.75	2.23932
C6	Standard	C16:0CoA	787000	212000	100	224000	59600	100	99.6	99.6		C16:0CoA	1	3.51339
C6	Standard	C18:0CoA	2090000	508000	100	224000	59600	100	95.9	95.9		C18:0CoA	1	9.33036
C6	Standard	C18:1CoA	676000	161000	100	224000	59600	100	101	101		C18:1CoA	1	3.01786

## Sheet: calc
Sample Number	Sample Name	[pmol]			[µM]
		C16:0-CoA	C18:0-CoA	C18:1-CoA	C16:0-CoA	C18:0-CoA	C18:1-CoA
1	BSA	32	3.12	20.8	0.16	0.0156	0.104
5	BSA	42.6	1.8	29.6	0.213	0.009	0.148
10	BSA	47.2	1.81	31.9	0.236	0.00905	0.1595
14	BSA	31.2	0.923	21.2	0.156	0.004615	0.106
2	C16:0	74.5	2.4	25.6	0.3725	0.012	0.128
6	C16:0	66.9	1.8	22.8	0.3345	0.009	0.114
11	C16:0	54.5	1.52	16.3	0.2725	0.0076	0.0815
15	C16:0	67.5	1.82	31.1	0.3375	0.0091	0.1555
3	C18:0	37.5	9.47	56.8	0.1875	0.04735	0.284
7	C18:0	33.3	8.87	57.2	0.1665	0.04435	0.286
12	C18:0	23.5	9.32	49.6	0.1175	0.0466	0.248
16	C18:0	31	8.52	52.3	0.155	0.0426	0.2615
4	C18:1	28.5	1.8	79.1	0.1425	0.009	0.3955
8	C18:1	38.2	1.19	113	0.191	0.00595	0.565
13	C18:1	15.9	0.72	67.1	0.0795	0.0036	0.3355
17	C18:1	31.4	1.2	104	0.157	0.006	0.52
9	negative control	0.21	0.14	0.68	0.00105	0.0007	0.0034
18	negative control	0.225	0.0507	0.472	0.001125	0.0002535	0.00236

## Sheet: PC data
sample name	sample number	sample input [ul]	PC IS input [pmol]	PC [pmol] before corr	PC [pmol] after corr	PC [uM]
1 - BSA	sample_1	5	25	900.04	899.672	179.934
5 - BSA	sample_5	5	25	1346.31	1345.94	269.188
10 - BSA	sample_10	5	25	1009.46	1009.09	201.819
14 - BSA	sample_14	5	25	978.775	978.407	195.681
2 - C16:0	sample_2	5	25	1043.47	1043.1	208.62
6 - C16:0	sample_6	5	25	1180.07	1179.7	235.941
11 - C16:0	sample_11	5	25	1133.19	1132.82	226.564
15 - C16:0	sample_15	5	25	1076.4	1076.03	215.207
3 - C18:0	sample_3	5	25	940.89	940.522	188.104
7 - C18:0	sample_7	5	25	1085.56	1085.19	217.039
12 - C18:0	sample_12	5	25	951.044	950.675	190.135
16 - C18:0	sample_16	5	25	1066.94	1066.57	213.314
4 - C18:1	sample_4	5	25	1309.94	1309.58	261.915
8 - C18:1	sample_8	5	25	1174.97	1174.6	234.92
13 - C18:1	sample_13	5	25	1071.15	1070.78	214.155
17 - C18:1	sample_17	5	25	1097.37	1097	219.401

## Sheet: PC normalization
	uM							acyl-CoA/PC-ratio
	sample number	Sample name	C16:0-CoA	C18:0-CoA	C18:1-CoA	PC		sample number	Sample name	C16:0-CoA	C18:0-CoA	C18:1-CoA
	1	BSA - 3h	0.16	0.0156	0.104	179.934		1	BSA - 3h	0.000889213	8.66983e-05	0.000577989
	5	BSA - 3h	0.213	0.009	0.148	269.188		5	BSA - 3h	0.000791268	3.34339e-05	0.000549801
	10	BSA - 3h	0.236	0.00905	0.1595	201.819		10	BSA - 3h	0.00116937	4.48422e-05	0.000790313
	14	BSA - 3h	0.156	0.004615	0.106	195.681		14	BSA - 3h	0.000797214	2.35843e-05	0.000541697
	2	C16:0 - 3h	0.3725	0.012	0.128	208.62		2	C16:0 - 3h	0.00178554	5.75209e-05	0.000613556
	6	C16:0 - 3h	0.3345	0.009	0.114	235.941		6	C16:0 - 3h	0.00141773	3.81452e-05	0.000483172
	11	C16:0 - 3h	0.2725	0.0076	0.0815	226.564		11	C16:0 - 3h	0.00120275	3.35446e-05	0.000359721
	15	C16:0 - 3h	0.3375	0.0091	0.1555	215.207		15	C16:0 - 3h	0.00156826	4.22849e-05	0.000722561
	3	C18:0 - 3h	0.1875	0.04735	0.284	188.104		3	C18:0 - 3h	0.000996787	0.000251722	0.0015098
	7	C18:0 - 3h	0.1665	0.04435	0.286	217.039		7	C18:0 - 3h	0.000767145	0.000204342	0.00131774
	12	C18:0 - 3h	0.1175	0.0466	0.248	190.135		12	C18:0 - 3h	0.000617982	0.000245089	0.00130434
	16	C18:0 - 3h	0.155	0.0426	0.2615	213.314		16	C18:0 - 3h	0.00072663	0.000199706	0.00122589
	4	C18:1 - 3h	0.1425	0.009	0.3955	261.915		4	C18:1 - 3h	0.00054407	3.43623e-05	0.00151003
	8	C18:1 - 3h	0.191	0.00595	0.565	234.92		8	C18:1 - 3h	0.000813043	2.53278e-05	0.00240508
	13	C18:1 - 3h	0.0795	0.0036	0.3355	214.155		13	C18:1 - 3h	0.000371226	1.68102e-05	0.00156662
	17	C18:1 - 3h	0.157	0.006	0.52	219.401		17	C18:1 - 3h	0.000715586	2.73472e-05	0.00237009
