# Supplementary material for: Stearic acid blunts growth-factor signaling via oleoylation of GNAI proteins
Source: Nat Commun. 2021 Jul 28;12:4590. doi: 10.1038/s41467-021-24844-9 (PMC8319428; doi:10.1038/s41467-021-24844-9)
Supplement: Supplementary file 8 — Source Data [file 41467_2021_24844_MOESM8_ESM.xlsx]

## Sheet: Figure 2
g
g'	Chemiluminiscence intensities normalized to tubulin
	treatment	c-Myc				GNAI2				GNAI3
	(h)	exp 1	exp 2	exp 3		exp 1	exp 2	exp 3		exp 1	exp 2	exp 3
	1	0.245885	0.211144	0.298315		0.940354	0.993308	0.872972		0.906935	1.27445	1.00067
	2	0.0958512	0.0806276	0.13557		1.07189	0.911512	1.25438		0.944262	1.13528	0.717994
	4	0.031368	0.0534386	0.0578662		0.981167	0.899494	1.00738		0.976905	0.921591	0.749315
	8	0.0134032	0.0438395	0.0190933		0.673575	0.782347	0.761729		0.891046	0.609787	0.554987
	16	0.00378286	0.0190543	0.0122526		0.546134	0.477565	0.568171		0.239624	0.439937	0.361008
	24	0.00446605	0.00775826	0.00547066		0.415745	0.473244	0.430067		0.281614	0.273406	0.259979

## Sheet: Figure 3
f	Acyl-CoA levels normalized to PC
	treatment:	BSA				C16:0				C18:0				C18:1
		repl 1	repl 2	repl 3	repl 4	repl 1	repl 2	repl 3	repl 4	repl 1	repl 2	repl 3	repl 4	repl 1	repl 2	repl 3	repl 4
	C16:0-CoA	0.89	0.79	1.17	0.8	1.79	1.42	1.2	1.57	1	0.77	0.62	0.73	0.54	0.81	0.37	0.72
	C18:0-CoA	0.09	0.03	0.04	0.02	0.06	0.04	0.03	0.04	0.25	0.2	0.25	0.2	0.03	0.03	0.02	0.03
	C18:1-CoA	0.58	0.55	0.79	0.54	0.61	0.48	0.36	0.72	1.51	1.32	1.3	1.23	1.51	2.41	1.57	2.37

## Sheet: Figure 4
C

## Sheet: Figure 5
													b'	Gab1/EGFR-GFP in the pulldown
															CTRL					GNAI3 KO
															exp 1	exp 2	exp 3	exp 4		exp 1	exp 2	exp 3	exp 4
														FBS	0.21	0.19		0.05		0.02	0.11		0.06
														EGF	1	1	1	1		0.4	0.79	0.8	0.51
													c'	Gab1/EGFR-GFP in the pulldown
															BSA						C18:0						C18:1
															exp 1	exp 2	exp 3	exp 4	exp 5		exp 1	exp 2	exp 3	exp 4	exp 5		exp 1	exp 2	exp 3	exp 4	exp 5
														FBS	0.39093	0.629162	0.295048	0.574741	0.469906		0.66007	0.701915	0.316732	0.44266	0.383658			0.32389	0.393996	0.326344	0.225861
														EGF	1	1	1	1	1		0.86959	0.772161	0.698897	0.672368	0.79698			0.59797	0.913542	0.718307	0.515212
													d'	Gab1/EGFR-GFP in the pulldown
															CTRL					GNAI3 OE
															exp 1	exp 2	exp 3	exp 4		exp 1	exp 2	exp 3	exp 4
													BSA	FBS	0.308859	0.356887	0.560333	0.288312		0.306189	0.452313	0.464083	0.229665
														EGF	1	1	1	1		0.845568	1.15747	1.06671	0.866458
													C18:0	FBS	0.236138	0.446532	0.535363	0.333499		0.351749	0.619526	0.310792	0.254728
														EGF	0.557892	0.630463	0.881899	0.673976		0.71199	1.19198	1.09724	1.06746

## Sheet: Figure 6
										a'	P-AKT/AKT
												Thr308				Ser473
											EGF	exp 1	exp 2	exp 3		exp 1	exp 2	exp 3
										LUC	-	0.23222	0.143006	0.144659		0.312024	0.0893003	0.176577
											+	1	1	1		1	1	1
										GNAI1	-	0.100377	0.0744885	0.042523		0.0817508	0.0693012	0.0559808
											+	0.616699	0.757967	0.349718		0.501503	0.540389	0.364624
										GNAI2	-	0.0874804	0.0944278	0.0415238		0.144845	0.0779313	0.0888159
											+	0.786934	0.930708	0.933432		0.665485	0.729502	0.914268
										GNAI3	-	0.0715296	0.0414851	0.0310199		0.0996638	0.0357155	0.0414838
											+	0.318712	0.634244	0.426038		0.483461	0.325042	0.436596
										b'	P-AKT/AKT
												Thr308				Ser473
											EGF	exp 1	exp 2	exp 3		exp 1	exp 2	exp 3
										---	-	0.116704	0.134436	0.155718		0.184092	0.167093	0.195347
											+	1	1	1		1	1	1
										WT	-	0.430289	0.239728	0.150135		0.215777	0.136106	0.149907
											+	3.23758	2.13689	1.11139		2.38849	1.51658	1.16093
										C3S	-	0.073602	0.0795946	0.0771507		0.164009	0.111001	0.108707
											+	1.02769	0.788245	0.529845		0.971588	0.755254	0.761946
										G2A/C3S	-	0.180986	0.0755428	0.114585		0.105447	0.08724	0.145708
											+	1.03264	0.954045	0.942143		0.811975	1.1375	1.12949
										c'	P-AKT/AKT
												Thr308					Ser473
											EGF	exp 1	exp 2	exp 3	exp 4		exp 1	exp 2	exp 3	exp 4
										BSA	-	0.165903	0.267715	0.111689	0.0849044		0.197218	0.222182	0.111254	0.119752
											+	1	1	1	1		1	1	1	1
										C16:0	-	0.0992052	0.135578	0.0847874	0.0337833		0.129029	0.113278	0.107603	0.0426806
											+	1.04503	1.02275	1.09179	0.876391		1.1038	0.870836	0.705676	0.858565
										C18:0	-	0.0415971	0.0859326	0.0709827	0.0158165		0.0710216	0.102693	0.0730667	0.0372765
											+	0.632785	0.683623	0.707414	0.506917		0.662542	0.663193	0.566023	0.393397
										d'	P-AKT/AKT
														Thr308					Ser473
													EGF	exp 1	exp 2	exp 3	exp 4		exp 1	exp 2	exp 3	exp 4
											ctrl	BSA	-	0.14	0.45	0.21	0.111689		0.1	0.16	0.17	0.111254
													+	1	1	1	1		1	1	1	1
												C18:0	-	0.15	0.28	0.14	0.0709827		0.09	0.07	0.09	0.0730667
													+	1.02	0.74	0.89	0.707414		0.84	0.74	0.81	0.566023
											GNAI3 OE	BSA	-	0.17	0.26	0.24	0.1652		0.13	0.1	0.19	0.203314
													+	1	1	1	1		1	1	1	1
												C18:0	-	0.19	0.2	0.12	0.128081		0.15	0.05	0.08	0.178703
													+	1.25	0.86	1.06	1.34316		1.07	0.84	0.93	0.962586

## Sheet: Suppl. Figure 1
												c
														2^(-△△Ct)
														GNAI1			GNAI2			GNAI3
													siRNA	repl 1	repl 2	repl 3	repl 1	repl 2	repl 3	repl 1	repl 2	repl 3
													LUC	0.64056	1.32379	1.17929	1.06961	0.954148	0.97985	0.891646	1.03519	1.0834
													GNAI1	0.477333	0.529453	0.531809	0.469125	1.40561	1.08879	0.564471	1.09317	1.26504
													GNAI2	1.25719	0.741585	0.900478	0.178048	0.213671	0.174266	0.902314	1.37392	1.0622
													GNAI3	0.815942	0.866668	1.22483	0.786339	0.915141	0.982099	0.118323	0.163081	0.154886
													GNAI1+3	0.301763	0.407836	0.291462	0.736635	0.979571	0.698335	0.156316	0.231364	0.216875
												d
														2^(-△△Ct)
														GNAI1	GNAI2	GNAI3
													repl 1	0.00106829	0.046211	0.0380102
													repl 2	0.00220776	0.0412227	0.0441293
													repl 3	0.00196676	0.0423332	0.0461846
													repl 4	0.000716738	0.0211914	0.0240108
													repl 5	0.00118906	0.028229	0.0279932

## Sheet: Suppl. Figure 2
a
c
		2^(-△△Ct)
		ZDHHC3					ZDHHC7
	siRNA:	repl 1	repl 2	repl 3	repl 4	repl 5	repl 1	repl 2	repl 3	repl 4	repl 5
	LUC	0.584532	1.15747	1.47802	0.96185	1.03966	0.77688	1.22502	1.05076	0.93133	1.07373
	ZDHHC3	0.150184	0.140403	0.537938	0.209782	0.154001	0.99522	1.05801	1.11952	1.43338	1.21385
	ZDHHC7	0.497557	0.485772	0.834873	1.02217	1.17979	0.223409	0.20552	0.327584	0.218375	0.245184
d
		2^(-△△Ct)
		ZDHHC3			ZDHHC7
	siRNA:	repl 1	repl 2	repl 3	repl 1	repl 2	repl 3
	LUC	0.99	1.05	0.96	1.08	0.94	0.98
	ZDHHC3+7	0.22	0.35	0.43	0.49	0.36	0.31

## Sheet: Suppl. Figure 4
b

## Sheet: Suppl. Figure 5
										b
												Ctrl				GNAI3 KO
												repl 1	repl 2	repl 3	repl 4	repl 1	repl 2	repl 3	repl 4
										2^(-△△Ct)	GNAI1	1.40047	0.841418	0.750163	1.13125	10.2767	4.22127	7.31657	4.30168
											GNAI2	1.11637	1.40236	1.10852	0.576218	1.57478	1.61281	1.68543	1.21038
											GNAI3	0.955363	0.682373	1.10215	1.39177	0.550574	0.0668445	0.115486	0.0898614
										c'	Gab1/EGFR-GFP in the pulldown
													CTRL				GNAI3 KO
												EGF	exp 1	exp 2	exp 3	exp 4	exp 1	exp 2	exp 3	exp 4
											BSA	-		0.05	0.370785	0.312622		0.06	0.252744	0.100263
												+	1	1	1	1	0.78	0.51	0.794967	0.229487
											C18:0	-		0.12	0.248071	0.416816		0.21	0.311737	0.0756393
												+	0.66	0.71	0.55381	0.737379	0.71	0.57	1.17853	0.380533
										d'	Gab1/EGFR-GFP in the pulldown
												BSA				C18:0
												exp 1	exp 2	exp 3	exp 4	exp 1	exp 2	exp 3	exp 4
											FBS	0.11	0.03	0.05		0.14	0.11	0.12
											EGF 5 min	1	1	1	1	0.78	0.63	0.71	0.66
											EGF 10 min	1.02	0.32			0.42	0.41
										e'	Gab1/EGFR-GFP in the pulldown
											BSA			C18:1
											exp 1	exp 2	exp 3	exp 1	exp 2	exp 3
										FBS	0.308398	0.29655	0.437291	0.385037	0.34963	0.427131
										EGF	1	1	1	1.30417	0.8126	0.920227

## Sheet: Suppl. Figure 6
a										a'
											P-AKT/AKT
												Thr308				Ser473
											EGF	exp 1	exp 2	exp 3	exp 4	exp 1	exp 2	exp 3	exp 4
										BSA	-	0.0646588	0.0642931	0.0575719	0.11179	0.0950782	0.0919953	0.0769369	0.12586
											+	1	1	1	1	1	1	1	1
										C17:0-azide	-	0.0201135	0.0207736	0.023509	0.0625324	0.0325719	0.0171377	0.0173559	0.0576082
											+	0.753115	0.755209	0.873403	0.792716	0.749358	0.784061	0.708572	0.693907

[truncated: 1 more sheets: Suppl. Figure 7]
